# Supplementary material for: Identifying and confirming quantitative trait loci associated with heat tolerance at flowering stage in different rice populations
Source: BMC Genet. 2015 Apr 22;16:41. doi: 10.1186/s12863-015-0199-7 (PMC4415243; doi:10.1186/s12863-015-0199-7)
Supplement: Additional file 4: — Identifying and confirming QTL for rice heat tolerance Additional file 4. List of published heat tolerance QTLs. [file 12863_2015_199_MOESM4_ESM.xlsx]

## Sheet: Published HT QTLs
Population	Mapping trait	QTL	Chromosome	Marker	Position (cM)	Position (Mb)	LOD	Additive effect	R2 (%)	Donor	Reference
IR64/Azucena	SF (CK-HT)/CK	qhr1	1	RG381-RZ19	136.7	30.87	10.18	-9.5	19.15	Azucena	Cao et al. 2003
109 DH	SF (CK-HT)/CK	qhr3-1	3	RZ892-RG100	29.2-37.2	5.18-12.9	6.35	-6.46	2.86	Azucena
	SF (CK-HT)/CK	qhr4-3	4	RG214-RG143	135.4-146.8	31.66-33.66	6.35	4.33	1.28	IR64
	SF (CK-HT)/CK	qhr8-1	8	RG978-RG1	71.0-85.8	17.44-21.65	5.22	5.03	1.73	IR64
	SF (CK-HT)/CK	qhr11-1	11	RZ400-RG118	38.9	4.41-15.80	6.96	8.49	4.94	IR64
	SF (CK-HT)/CK	qhr11-2	11	RG118-Adh	38.9	4.41	10.65	10.37	22.81	IR64
USSR5/Guangjie9//USSR5	SF CK	qss-4	4	RM5749-5586	56	19.73-19.95	4.6	-20.1	18.6	GJ9	Zhao et al. 2006
123 BC1F1	SF CK	qss-5	5	RM153-13	0	0.19	5.3	-21.3	19.7	GJ9
	SF HT	qhs-2	2	RM262-3355	82.7	20.79-24.02	2.76	-8.75	6.4	GJ9
	SF HT	qhs-4	4	RM241-1018	106.2	26.78-26.86	5.06	20.9	15.8	USSR5
	SF HT	qhs-5	5	RM405-593	28.6	3.07	3.27	-7.8	9.1	GJ9
	SF (CK-HT)/CK	qhts-4	4	RM1018-451	115.5	26.78-28.38	3.81	-18.3	16.8	GJ9
	SF (CK-HT)/CK	qhts-8	8	RM80-433	103.7	24.48	2.86	11.2	9.9	USSR5
T219/T226	SF HT/CK 2004	qHt3	3	RM570-RM148	221.1	35.59-35.83	13.6	-5.2	11.4	T226	Chen et al. 2008
202 F6-8 RIL	SF HT/CK 2004	qHt9a	9	RM108-RM242	73.3	18.81-19.30	5	3	7.6	T219
	SF HT/CK 2004	qHt12	12	MRG0103-RM235	102.8	26.11	5.3	-3.52	10	T226
	SF HT/CK 2005	qHt2	2	RM183-RM106	123.2	25.14	5.2	-4.87	7.4	T226
	SF HT/CK 2005	qHt3	3	RM570-RM148	221.1	35.59-35.83	7.1	-5.87	10.9	T226
	SF HT/CK 2005	qHt8	8	RM547-MRG2181	58.1	5.59	4.5	-4.73	7	T226
	SF HT/CK 2005	qHt9b	9	RM242-RM566		14.70-18.81	6.3	6.16	12	T219
Zhongyouzao8/Toyonishiki	SF CK-HT	qhts-2	2	RM406-525	143.7-187.5	28.2735.23	2.7	-0.38	6.59	Toyonishiki	Zhang et al. 2008
168 F6-8 RIL	SF CK-HT	qhts-3	3	RM157b-282	100.6	12.41	2.7	-0.6	10.72	Toyonishiki
	SF CK-HT	qhts-5	5	RM405-274	28.6-126.6	3.07-26.85	4.55	0.66	10.7	ZYZ8
996/4628	SF CK-HT		3	RM3586	224.2	36.14		BSA+single marker analysis			Zhang et al. 2009
279 F2	SF CK-HT		4	RM3735	105	26.21
Bala/Azucane	SF CK IRRI	qtl_2.3	2	RG256	174.9–186.2	33.96	2.9	0.065	7.9	Azucena	Jagadish 2010
181 F6 RIL	SF CK IRRI	qtl_4.1	4	C734	23.5–35.2	16.86	4.3	−0.079	11.4	Bala
	SF HT IRRI	qtl_1.1	1	B1065E10	204.9–213.3	38.35	6.2	−0.173	17.6	Bala
	SF HT IRRI	qtl_2.2	2	C601	145.2–155.7	30.27	3.7	0.111	7.4	Azucena
	SF HT IRRI	qtl_8.2	8	G1073	88.6–102.8	20.53	2.7	−0.107	7	Bala
	SF HT UoD	qtl_1.1	1	B1065E10	200.3–212.3	38.35	3.1	−0.160	8.6	Bala
	SF HT UoD	qtl_8.1	8	RIM2A	51.5–78.7	–	3.4	−0.149	7.5	Bala
	SF HT UoD	qtl_10.1	10	C16	75.8–114.1	20.84	3.6	−0.200	13.5	Bala
	SF HT (IRRI+UoD)/2	qtl_1.1	1	B1065E10	201.7–211.7	38.35	5.4	−0.155	14.7	Bala
	SF HT (IRRI+UoD)/2	qtl_3.4	3	R1618	159.5–172.1	30.67	3.3	−0.136	11.4	Bala
	SF HT (IRRI+UoD)/2	qtl_8.3	8	RG598	141.5–143.2	27.6	3.4	−0.111	7.4	Bala
	SF HT (IRRI+UoD)/2	qtl_10.1	10	C16	79.6–121.9	20.84	3.6	−0.146	13	Bala
	SF HT/CK IRRI	qtl_1.1	1	B1065E10	205.1–220.7	38.35	2.9	−0.155	9.1	Bala
	SF HT/CK IRRI	qtl_11.1	11	G1465	97.1–114.2	24.16	3.2	0.146	8	Azucena
	SF HT/CK UoD	qtl_10.1	10	C16	87.0–123.4	20.84	3.5	−0.226	13.4	Bala
	SF HT/CK (IRRI+UoD)/2	qtl_1.1	1	B1065E10	204.9–223.4	38.35	2.62	−0.153	8.6	Bala
	SF HT/CK (IRRI+UoD)/2	qtl_10.1	10	C16	100.9–125.1	20.84	2.94	−0.145	8.1	Bala
	SF HT/CK (IRRI+UoD)/2	qtl_11.1	11	G1465	97.3–116.1	24.16	2.81	0.142	7.4	Azucena
996/4628	SF (SSP) field	SSPf4	4	RM5687-RM471	53.8	15.74-18.82	13.63	9.11	21.32	996	Xiao et al. 2011
286 F9 RIL	SF (SSP) field	SSPf10	10	RM6132-RM6100	74	18.78-18.82	6.61	7.24	11.5	996
	SF (SSP) GC	SSPc4	4	RM5687-RM471	53.8	15.74-18.82	15.43	9.32	25.82	996
	SF (SSP) GC	SSPc10	10	RM6132-RM6100	74	18.78-18.82	7.17	6.99	11.63	996
IR64/N22	SF HT	qHTSF1.1	1	id1023892	150.5	39.55	4.63	5.66	12.6	N22	Ye et al. 2012
158 F2		qHTSF4.1	4	id4005120	67.5	17.69	6.66	0.81	17.6	N22
Xiushui9//Xiushui9/IR2061	SF HT	qSF4	4	RM518-RM401	8.5-25.5	2.03-13.15	4.92	-11.92	10.33	Xiushui9	Cheng et al. 2012
240 BC2F6	SF CK	qSF5	5	RM430-RM440	78.7-92.7	18.69-19.12	4.23	-4.16	13.55	Xiushui9
	SF HT	qSF6	6	RM589-RM588	3.2-7.4	1.38-1.61	4.92	10.82	14.58	IR2061
	SF CK	qSF11	11	RM287-RM229	68.6-77.8	16.77-18.41	2.93	-2.28	5.51	Xiushui9
